# Supplementary material for: Lecanicilliums A–F, Thiodiketopiperazine-Class Alkaloids from a Mangrove Sediment-Derived Fungus Lecanicillium kalimantanense
Source: Mar Drugs. 2023 Oct 31;21(11):575. doi: 10.3390/md21110575 (PMC10672332; doi:10.3390/md21110575)
Supplement: Supplementary file 1 [file marinedrugs-21-00575-s001.zip]

Archive with 1 entries (1 files):
- marinedrugs-2669183-supplementary.pdf
